# Supplementary material for: Multiplex PCR-Based Nanopore Sequencing and Epidemiological Surveillance of Hantaan orthohantavirus in Apodemus agrarius, Republic of Korea
Source: Viruses. 2021 May 6;13(5):847. doi: 10.3390/v13050847 (PMC8148566; doi:10.3390/v13050847)
Supplement: Supplementary file 1 [file viruses-13-00847-s001.zip]

Archive with 2 entries (2 files):
- supplementary Table.pdf
- S_Fig1.pdf
